# Supplementary material for: Reactive oxygen species and nitric oxide induce senescence of rudimentary leaves and the expression profiles of the related genes in Litchi chinensis
Source: Hortic Res. 2018 May 1;5:23. doi: 10.1038/s41438-018-0029-y (PMC5928110; doi:10.1038/s41438-018-0029-y)
Supplement: Supplementary file 5 — Supplementary Table 2(XLS 74 kb) [file 41438_2018_29_MOESM5_ESM.xls]

## Sheet: Sheet1
Supplementary Table 2. Identification of senescence associated unigenes from the ROS-treated rudimentary leaf data set (Lu et al. 2014).
GeneID	Length (bp)	RPKM-1 at 0 h	RPKM-2 at 0 h	RPKM-1 at 5 h	RPKM-2 at 5 h	RPKM-1 at 10 h	RPKM-2 at 10 h	Description
Unigene0000044	616	0.30355	0.921795	1.30326	1.24791	1.24051	1.88656	anther-specific proline-rich protein APG precursor [Zea mays] >gi|195621070|gb|ACG32365.1| anther-specific proline-rich protein APG [Zea mays] >gi|195624548|gb|ACG34104.1| anther-specific proline-rich protein APG [Zea mays]
Unigene0003522	927	0.201712	0.0510451	0.541269	0.243896	0.566725	0.45131	NAC domain protein, IPR003441 [Populus trichocarpa] >gi|222870606|gb|EEF07737.1| NAC domain protein, IPR003441 [Populus trichocarpa]
Unigene0005777	1192	15.0986	14.1718	126.912	139.638	197.008	186.681	NAC domain protein [Citrus trifoliata]
Unigene0006129	1309	5.60675	5.89226	2.06989	2.24537	2.66344	2.27275	NAC domain protein, IPR003441 [Populus trichocarpa] >gi|222860124|gb|EEE97671.1| NAC domain protein, IPR003441 [Populus trichocarpa] >gi|312618420|gb|ADR00330.1| wood-associated NAC domain transcription factor 1A [Populus trichocarpa]
Unigene0006184	849	11.0122	12.9305	34.1005	33.9803	45.7343	48.9488	NAC domain transcription factor [Citrus trifoliata]
Unigene0006822	1238	19.5974	19.4932	40.4485	38.4611	38.4236	40.1392	Baculoviral IAP repeat-containing protein [Medicago truncatula] >gi|355478217|gb|AES59420.1| Baculoviral IAP repeat-containing protein [Medicago truncatula]
Unigene0007171	1061	111.47	106.501	477.259	483.166	555.063	555.628	PREDICTED: wound-induced protein 1-like [Glycine max]
Unigene0007267	1437	394.631	416.254	258.769	259.352	189.775	203.246	NAC domain protein [Citrus sinensis]
Unigene0007359	401	3.26411	2.12404	1.75177	2.25527	5.71684	5.44835	Os03g0119966 [Oryza sativa Japonica Group] >gi|217415974|dbj|BAH03170.1| NAC protein [Oryza sativa Japonica Group] >gi|255674164|dbj|BAH91969.1| Os03g0119966 [Oryza sativa Japonica Group]
Unigene0007834	391	0.119557	0.24204	0.001	0.001	0.366441	0.118887	NAC domain containing protein 94 [Arabidopsis thaliana] >gi|10177980|dbj|BAB11386.1| NAM (no apical meristem)-like protein [Arabidopsis thaliana] >gi|332007096|gb|AED94479.1| NAC domain containing protein 94 [Arabidopsis thaliana]
Unigene0007834	391	0.119557	0.24204	0.001	0.001	0.366441	0.118887	NAC domain containing protein 94 [Arabidopsis thaliana] >gi|10177980|dbj|BAB11386.1| NAM (no apical meristem)-like protein [Arabidopsis thaliana] >gi|332007096|gb|AED94479.1| NAC domain containing protein 94 [Arabidopsis thaliana]
Unigene0007835	391	0.597784	0.12102	0.001	0.231295	0.977175	0.83221	NAC domain containing protein 94 [Arabidopsis thaliana] >gi|10177980|dbj|BAB11386.1| NAM (no apical meristem)-like protein [Arabidopsis thaliana] >gi|332007096|gb|AED94479.1| NAC domain containing protein 94 [Arabidopsis thaliana]
Unigene0007835	391	0.597784	0.12102	0.001	0.231295	0.977175	0.83221	NAC domain containing protein 94 [Arabidopsis thaliana] >gi|10177980|dbj|BAB11386.1| NAM (no apical meristem)-like protein [Arabidopsis thaliana] >gi|332007096|gb|AED94479.1| NAC domain containing protein 94 [Arabidopsis thaliana]
Unigene0007917	365	0.38422	0.129641	0.274935	0.001	0.001	0.254712	PREDICTED: NAC domain-containing protein 68-like [Glycine max]
Unigene0008515	305	1.22614	2.32715	0.658041	1.33431	0.156588	0.762047	NAC domain protein, IPR003441 [Populus trichocarpa] >gi|222842353|gb|EEE79900.1| NAC domain protein, IPR003441 [Populus trichocarpa]
Unigene0008772	910	0.25685	0.519987	0.716795	0.695665	0.262415	0.357576	MLO-like protein [Medicago truncatula] >gi|355513530|gb|AES95153.1| MLO-like protein [Medicago truncatula]
Unigene0008884	484	0.482921	0.684363	1.6587	1.68167	1.87485	2.40108	orf333 [Vitis vinifera] >gi|209954169|emb|CAQ77616.1| orf333 [Vitis vinifera] >gi|239764769|gb|ACS15238.1| ORF333 [Vitis vinifera]
Unigene0009082	211	0.664645	0.448519	1.189	0.642913	2.48983	0.440615	ICE-like protease p20 domain containing protein, expressed [Oryza sativa Japonica Group]
Unigene0011756	657	0.426911	0.432135	0.381854	0.619428	0.581546	0.353766	ATPase subunit 8 [Vitis vinifera] >gi|209954176|emb|CAQ77628.1| ATPase subunit 8 [Vitis vinifera] >gi|239764732|gb|ACS15203.1| ATPase subunit 8 [Vitis vinifera]
Unigene0011967	889	24.0832	24.2715	18.2303	19.2775	22.8859	21.8045	ubiquitin-like modifier-activating enzyme atg7 [Arabidopsis thaliana] >gi|75165232|sp|Q94CD5.1|ATG7_ARATH RecName: Full=Ubiquitin-like modifier-activating enzyme atg7; AltName: Full=ATG12-activating enzyme E1 atg7; AltName: Full=Autophagy-related protein 7; Short=AtAPG7 >gi|21636960|gb|AAM70190.1|AF492761_1 autophagy APG7 [Arabidopsis thaliana] >gi|19912147|dbj|BAB88385.1| autophagy 7 [Arabidopsi…
Unigene0012136	304	9.84142	9.65054	1.15536	1.3387	1.25683	1.07038	PREDICTED: GDSL esterase/lipase APG-like [Glycine max]
Unigene0012372	698	0.133945	0.135584	0.359424	0.194348	0.136847	0.266389	NADPH-dependent codeinone reductase-like protein [Papaver rhoeas]
Unigene0012784	1744	0.37526	0.434117	0.891883	1.08897	0.958475	1.06617	Baculoviral IAP repeat-containing protein [Medicago truncatula] >gi|355512748|gb|AES94371.1| Baculoviral IAP repeat-containing protein [Medicago truncatula]
Unigene0012785	1652	1.10359	1.43217	1.94385	1.80654	2.91992	2.27922	Baculoviral IAP repeat-containing protein [Medicago truncatula] >gi|355512748|gb|AES94371.1| Baculoviral IAP repeat-containing protein [Medicago truncatula]
Unigene0013191	1147	0.774357	0.577562	0.306216	0.157692	0.29147	0.405274	NAC domain protein, IPR003441 [Populus trichocarpa] >gi|224149083|ref|XP_002336754.1| NAC domain protein, IPR003441 [Populus trichocarpa] >gi|222836661|gb|EEE75054.1| NAC domain protein, IPR003441 [Populus trichocarpa] >gi|222845535|gb|EEE83082.1| NAC domain protein, IPR003441 [Populus trichocarpa]
Unigene0014080	1628	18.4919	18.7182	20.7113	19.6927	21.3568	20.4728	Senescence-associated protein SAG102 [Medicago truncatula] >gi|355479664|gb|AES60867.1| Senescence-associated protein SAG102 [Medicago truncatula]
Unigene0014426	214	2.40287	1.54781	0.937862	1.2678	0.44635	0.868877	PREDICTED: LOW QUALITY PROTEIN: MLO-like protein 13-like [Glycine max]
Unigene0014702	331	0.282458	0.142957	0.151588	0.546444	0.86573	0.280875	NAC domain protein, IPR003441 [Populus trichocarpa] >gi|222866854|gb|EEF03985.1| NAC domain protein, IPR003441 [Populus trichocarpa]
Unigene0014702	331	0.282458	0.142957	0.151588	0.546444	0.86573	0.280875	NAC domain protein, IPR003441 [Populus trichocarpa] >gi|222866854|gb|EEF03985.1| NAC domain protein, IPR003441 [Populus trichocarpa]
Unigene0014814	208	2.47218	0.909977	0.482458	0.217395	1.8369	1.11743	acidic cellulase [Citrus sinensis]
Unigene0016382	513	5.6497	3.59734	1.66274	2.02733	2.14126	2.44657	At1g11000 [Arabidopsis thaliana] >gi|110736290|dbj|BAF00115.1| membrane protein Mlo4 [Arabidopsis thaliana]
Unigene0016761	679	0.550771	0.557512	0.0738963	0.332977	0.562703	0.479226	PREDICTED: NAC domain-containing protein 7-like [Glycine max]
Unigene0017148	779	0.720104	0.850402	0.901744	0.870698	1.10356	1.3128	Autophagy-like protein [Medicago truncatula] >gi|122187475|sp|Q1SF86.1|ATG12_MEDTR RecName: Full=Ubiquitin-like protein ATG12; AltName: Full=Autophagy-related protein 12; Short=APG12-like >gi|355521287|gb|AET01741.1| Autophagy-like protein [Medicago truncatula]
Unigene0017163	299	0.469031	0.949541	0.167811	0.302463	0.159731	0.155468	wood-associated NAC domain transcription factor 2A [Populus trichocarpa] >gi|327397098|dbj|BAK14366.1| transcription factor [Populus trichocarpa]
Unigene0017482	730	80.3019	79.5993	59.7983	55.3149	53.6476	56.9918	RecName: Full=Defender against cell death 1; Short=DAD-1; AltName: Full=CitDAD-1-1 >gi|4126405|dbj|BAA36555.1| homolog to defender against apoptotic death 1 [Citrus unshiu]
Unigene0018307	1757	307.911	299.668	121.484	119.827	66.4881	80.879	RecName: Full=Protochlorophyllide reductase, chloroplastic; Short=PCR; AltName: Full=NADPH-protochlorophyllide oxidoreductase; Short=POR; Flags: Precursor >gi|2244614|dbj|BAA21089.1| NADPH-protochlorophyllide oxidoreductase [Cucumis sativus]
Unigene0018833	202	1.85136	1.17126	0.496788	0.447705	1.18216	1.84099	PREDICTED: NAC domain-containing protein 18 [Glycine max]
Unigene0019614	847	0.386337	0.167599	0.118478	0.001	0.16916	0.164645	MLO1 protein [Malus toringoides]
Unigene0019661	620	0.452388	0.228962	0.647427	0.802259	0.462188	0.374878	nadph-cytochrome P450 oxydoreductase [Populus trichocarpa] >gi|222848121|gb|EEE85668.1| nadph-cytochrome P450 oxydoreductase [Populus trichocarpa]
Unigene0020119	461	1.01403	1.02644	0.761886	1.47131	0.517998	0.806679	PREDICTED: metacaspase-9-like [Glycine max]
Unigene0020380	1507	67.5299	71.6219	253.941	266.058	535.21	496.528	NAC domain protein NAC5 [Gossypium hirsutum] >gi|206584357|gb|ACI15351.1| NAC domain protein NAC5 [Gossypium hirsutum]
Unigene0020640	1501	214.082	198.859	272.506	268.387	178.056	198.327	Bax inhibitor 1 [Nicotiana tabacum]
Unigene0020735	501	33.3105	33.6237	93.541	86.5555	141.562	132.681	Autophagy-related protein 8f [Medicago truncatula] >gi|355509783|gb|AES90925.1| Autophagy-related protein 8f [Medicago truncatula]
Unigene0021270	955	0.0489495	0.0495485	0.577939	0.284094	0.800158	0.730129	Baculoviral IAP repeat-containing protein [Medicago truncatula] >gi|355483502|gb|AES64705.1| Baculoviral IAP repeat-containing protein [Medicago truncatula]
Unigene0021271	1022	0.640366	1.29641	4.12402	4.77844	6.72932	5.86747	Baculoviral IAP repeat-containing protein [Medicago truncatula] >gi|355483502|gb|AES64705.1| Baculoviral IAP repeat-containing protein [Medicago truncatula]
Unigene0023153	494	0.283887	0.478935	0.40628	0.36614	0.0966791	0.188198	NAC domain protein, IPR003441 [Populus trichocarpa] >gi|222854277|gb|EEE91824.1| NAC domain protein, IPR003441 [Populus trichocarpa]
Unigene0023216	960	1.70431	1.13368	1.88159	2.0725	2.53722	2.95373	NAC domain protein, IPR003441 [Populus trichocarpa] >gi|222865196|gb|EEF02327.1| NAC domain protein, IPR003441 [Populus trichocarpa]
Unigene0024111	808	843.524	786.968	103.891	111.255	221.419	198.884	cinnamate-4-hydroxylase [Canarium album]
Unigene0024506	640	3.79817	3.17923	1.09759	1.41307	0.89549	1.08949	NAC domain-containing protein, putative [Ricinus communis] >gi|223527164|gb|EEF29335.1| NAC domain-containing protein, putative [Ricinus communis]
Unigene0024674	1275	1.13659	1.52162	0.432888	1.02849	0.599334	0.437505	NADPH-dependent thioredoxin reductase 1 [Arabidopsis lyrata subsp. lyrata] >gi|297314922|gb|EFH45345.1| NADPH-dependent thioredoxin reductase 1 [Arabidopsis lyrata subsp. lyrata]
Unigene0025011	1433	17.583	19.086	8.57852	9.05627	7.39888	6.48777	PREDICTED: MLO-like protein 11-like [Glycine max]
Unigene0026059	582	0.562246	0.894341	0.431062	0.310778	0.0820609	0.159742	NAC domain-containing protein [Medicago truncatula] >gi|355501503|gb|AES82706.1| NAC domain-containing protein [Medicago truncatula]
Unigene0028431	737	30.6993	27.9932	18.7903	16.8725	27.7355	29.8336	NAC domain protein, IPR003441 [Populus trichocarpa] >gi|222864376|gb|EEF01507.1| NAC domain protein, IPR003441 [Populus trichocarpa]
Unigene0029015	1002	20.0143	20.2592	29.5445	28.4306	33.4602	31.7786	orf104 [Vitis vinifera] >gi|209954156|emb|CAQ77593.1| orf104 [Vitis vinifera] >gi|239764779|gb|ACS15247.1| ORF104 [Vitis vinifera]
Unigene0029387	765	0.733282	0.742256	4.788	4.7287	9.05245	7.23098	NAP-like transcription factor [Vitis vinifera]
Unigene0029388	1286	16.6485	20.3478	127.936	130.345	251.61	224.508	NAP-like transcription factor [Vitis vinifera]
Unigene0029856	2165	212.897	220.879	411.695	421.355	631.726	582.231	NAC domain protein NAC4 [Gossypium hirsutum] >gi|206584355|gb|ACI15350.1| NAC domain protein NAC4 [Gossypium hirsutum]
Unigene0031015	2517	1.31864	1.12798	2.05327	2.22768	2.35287	2.60404	NAC domain protein, IPR003441 [Populus trichocarpa] >gi|222856180|gb|EEE93727.1| NAC domain protein, IPR003441 [Populus trichocarpa]
Unigene0031039	1300	4.13529	3.7855	13.5474	13.8437	21.4183	21.7406	NO APICAL MERISTEM2 [Pisum sativum]
Unigene0031244	667	0.210255	0.354714	0.225677	0.271174	0.358017	0.0696925	S-like ribonuclease [Dionaea muscipula]
Unigene0031767	697	5.23134	5.97425	10.0063	9.0177	20.1453	15.6061	NAC domain protein, IPR003441 [Populus trichocarpa] >gi|222868443|gb|EEF05574.1| NAC domain protein, IPR003441 [Populus trichocarpa]
Unigene0031768	365	0.256146	0.518562	0.001	0.123886	0.915935	0.254712	NAC domain protein, IPR003441 [Populus trichocarpa] >gi|222868443|gb|EEF05574.1| NAC domain protein, IPR003441 [Populus trichocarpa]
Unigene0031770	418	9.17041	11.3203	18.0056	17.3084	37.8191	33.5848	NAC domain protein, IPR003441 [Populus trichocarpa] >gi|222859056|gb|EEE96603.1| NAC domain protein, IPR003441 [Populus trichocarpa]
Unigene0032225	1234	34.3213	35.3932	12.6456	10.9198	9.75315	10.3216	NAC domain protein, IPR003441 [Populus trichocarpa] >gi|222845910|gb|EEE83457.1| NAC domain protein, IPR003441 [Populus trichocarpa]
Unigene0032261	1305	0.0358212	0.0725192	0.230692	0.10395	0.0365973	0.106862	NAC domain protein [Medicago truncatula] >gi|355479220|gb|AES60423.1| NAC domain protein [Medicago truncatula]
Unigene0032316	1570	23.5818	21.8209	11.5692	14.0263	6.63157	8.23108	basic cellulase [Citrus sinensis]
Unigene0033259	265	0.176403	0.178561	0.001	0.001	0.901122	0.526244	RecName: Full=Pyruvate dehydrogenase [NADP+], mitochondrial; AltName: Full=Aquacobalamin reductase [NADPH]; AltName: Full=EgPNOmt; AltName: Full=Pyruvate:NADP+ oxidoreductase; Flags: Precursor >gi|13872738|emb|CAC37628.1| pyruvate:NADP+ oxidoreductase [Euglena gracilis]
Unigene0034267	2910	65.0759	67.4984	102.351	102.681	107.582	105.605	TPX2 (targeting protein for Xklp2) protein family [Arabidopsis thaliana] >gi|51971395|dbj|BAD44362.1| At1g70950 [Arabidopsis thaliana] >gi|332197022|gb|AEE35143.1| TPX2 (targeting protein for Xklp2) protein family [Arabidopsis thaliana]
Unigene0034991	1685	36.7038	37.8831	50.3245	48.5727	53.7117	52.8576	NADPH:cytochrome P450 reductase [Gossypium hirsutum]
Unigene0036491	873	0.321283	0.43362	0.459799	0.466167	1.03944	0.851957	PREDICTED: NADPH-dependent thioredoxin reductase 3-like [Glycine max]
Unigene0036492	850	0.604958	1.11338	0.295151	0.531979	0.730439	0.437505	PREDICTED: NADPH-dependent thioredoxin reductase 3-like [Glycine max]
Unigene0037005	954	0.245004	0.248002	0.31557	0.284391	0.400499	0.38981	long-chain acyl-CoA synthetase 7 [Arabidopsis thaliana] >gi|313471383|sp|Q8LKS5.2|LACS7_ARATH RecName: Full=Long chain acyl-CoA synthetase 7, peroxisomal >gi|332006321|gb|AED93704.1| long-chain acyl-CoA synthetase 7 [Arabidopsis thaliana]
Unigene0037007	378	0.494674	0.250364	0.929178	1.4355	0.505391	0.491904	Acyl-CoA synthetase [Ricinus communis] >gi|83320525|gb|ABC02881.1| ACS2 [Ricinus communis] >gi|223543847|gb|EEF45375.1| Acyl-CoA synthetase [Ricinus communis]
Unigene0037743	2430	53.1143	52.2454	19.4921	20.7855	39.3278	34.8541	NAC domain-containing protein [Medicago truncatula] >gi|355491460|gb|AES72663.1| NAC domain-containing protein [Medicago truncatula]
Unigene0037843	945	0.0989349	0.200291	0.0530959	0.14355	0.202156	0.0983807	Baculoviral IAP repeat-containing protein [Medicago truncatula] >gi|355483107|gb|AES64310.1| Baculoviral IAP repeat-containing protein [Medicago truncatula]
Unigene0037844	1001	0.1401	0.001	0.0501255	0.0451731	0.001	0.001	Baculoviral IAP repeat-containing protein [Medicago truncatula] >gi|355483107|gb|AES64310.1| Baculoviral IAP repeat-containing protein [Medicago truncatula]
Unigene0037845	902	0.103651	0.15738	0.111254	0.001	0.158845	0.154606	Baculoviral IAP repeat-containing protein [Medicago truncatula] >gi|355483107|gb|AES64310.1| Baculoviral IAP repeat-containing protein [Medicago truncatula]
Unigene0037848	925	0.101074	0.102311	0.325463	0.146654	0.516318	0.25127	Baculoviral IAP repeat-containing protein [Medicago truncatula] >gi|355483107|gb|AES64310.1| Baculoviral IAP repeat-containing protein [Medicago truncatula]
Unigene0041892	2692	0.347301	0.632792	2.88901	2.58678	4.09823	4.04066	Senescence-associated protein SAG102 [Medicago truncatula] >gi|355479664|gb|AES60867.1| Senescence-associated protein SAG102 [Medicago truncatula]
Unigene0041894	2263	0.289198	0.334556	1.9955	1.95819	3.39782	2.97848	Senescence-associated protein SAG102 [Medicago truncatula] >gi|355479664|gb|AES60867.1| Senescence-associated protein SAG102 [Medicago truncatula]
Unigene0042783	696	0.335824	0.339934	0.360457	0.259875	0.20586	0.133577	PREDICTED: NADPH:adrenodoxin oxidoreductase, mitochondrial-like [Glycine max]
Unigene0044084	1690	0.193626	0.223994	0.296897	0.267564	0.11304	0.110023	Acyl-CoA synthetase [Ricinus communis] >gi|83320525|gb|ABC02881.1| ACS2 [Ricinus communis] >gi|223543847|gb|EEF45375.1| Acyl-CoA synthetase [Ricinus communis]
Unigene0044094	463	24.1306	20.6445	11.5957	14.2589	40.023	35.6418	NAC domain protein, IPR003441 [Populus trichocarpa] >gi|222862277|gb|EEE99783.1| NAC domain protein, IPR003441 [Populus trichocarpa]
Unigene0044096	1245	8.67349	8.66561	6.40797	6.28334	13.388	13.5161	PREDICTED: NAC domain-containing protein 100-like [Glycine max]
Unigene0044349	218	3.21652	2.38765	2.5318	1.45196	1.0954	2.34557	Mlo-like protein [Arabidopsis thaliana] >gi|7269275|emb|CAB79335.1| Mlo-like protein [Arabidopsis thaliana]
Unigene0044350	278	2.01784	1.19148	1.4439	1.4639	0.51539	0.668847	MLO-like protein [Medicago truncatula] >gi|355483472|gb|AES64675.1| MLO-like protein [Medicago truncatula]
Unigene0044434	1570	6.16342	6.32927	9.5877	11.2614	17.0048	16.1661	PREDICTED: NAC domain-containing protein 69-like [Glycine max]
Unigene0045124	819	28.8243	29.5237	50.5432	50.2977	61.4633	59.3122	RecName: Full=Respiratory burst oxidase homolog protein D; AltName: Full=NADPH oxidase RBOHD; AltName: Full=StRBOHD >gi|146219365|dbj|BAE79345.2| NADPH oxidase [Solanum tuberosum]
Unigene0045200	2337	0.520075	0.465696	1.41703	1.60595	3.84201	3.18253	PREDICTED: MLO-like protein 11-like [Glycine max]
Unigene0045202	2215	0.400988	0.769064	1.44977	1.79648	3.79488	3.50473	PREDICTED: MLO-like protein 11-like [Glycine max]
Unigene0046374	1589	0.529541	0.506243	0.757844	0.682969	1.35253	1.66749	NADPH oxidase [Medicago truncatula] >gi|87241054|gb|ABD32912.1| Ferric reductase-like transmembrane component [Medicago truncatula] >gi|355483478|gb|AES64681.1| NADPH oxidase [Medicago truncatula]
Unigene0046375	1483	0.0945652	0.223352	0.236837	0.335402	0.322046	0.344797	NADPH oxidase [Medicago truncatula] >gi|87241054|gb|ABD32912.1| Ferric reductase-like transmembrane component [Medicago truncatula] >gi|355483478|gb|AES64681.1| NADPH oxidase [Medicago truncatula]
Unigene0046376	304	6.30466	8.094	12.3789	11.0071	21.9945	18.3493	NADPH oxidase [Medicago truncatula] >gi|87241054|gb|ABD32912.1| Ferric reductase-like transmembrane component [Medicago truncatula] >gi|355483478|gb|AES64681.1| NADPH oxidase [Medicago truncatula]
Unigene0047324	1855	8.92094	9.33621	8.33105	8.40986	6.79703	7.34236	MLO-like protein 3 [Arabidopsis thaliana] >gi|33112392|sp|Q94KB9.1|MLO3_ARATH RecName: Full=MLO-like protein 3; Short=AtMlo3 >gi|14091576|gb|AAK53796.1|AF369564_1 membrane protein Mlo3 [Arabidopsis thaliana] >gi|332644498|gb|AEE78019.1| MLO-like protein 3 [Arabidopsis thaliana]
Unigene0047325	2015	48.5795	47.7885	34.3385	34.6711	23.9153	25.6763	RecName: Full=Threonine synthase, chloroplastic; Short=TS; Flags: Precursor >gi|8439547|gb|AAF74984.1|AF082894_1 threonine synthase [Solanum tuberosum]
Unigene0048634	255	1.28324	2.0412	0.393534	0.177326	0.561876	0.182294	acidic cellulase [Citrus sinensis]
Unigene0049921	299	12.0385	9.97018	4.86653	4.99064	4.47246	3.57576	SAG101 [Medicago truncatula] >gi|355493348|gb|AES74551.1| SAG101 [Medicago truncatula]
Unigene0049936	1454	80.7619	72.2799	31.6445	29.5753	26.0805	27.9101	NADPH-dependent thioredoxin reductase A [Arabidopsis thaliana] >gi|330251529|gb|AEC06623.1| NADPH-dependent thioredoxin reductase A [Arabidopsis thaliana]
Unigene0053549	757	4.26093	3.62548	3.97693	4.48001	2.33435	2.02642	PREDICTED: similar to IQ calmodulin-binding region; Apoptosis regulator Bcl-2 protein, BAG [Vitis vinifera]
Unigene0054742	511	6.03774	5.27822	5.00774	3.62808	3.08427	3.00196	NAC domain protein, IPR003441 [Populus trichocarpa] >gi|222842094|gb|EEE79641.1| NAC domain protein, IPR003441 [Populus trichocarpa]
Unigene0059710	259	0.541468	0.182698	0.774913	0.523763	0.368799	0.001	NAC domain protein, IPR003441 [Populus trichocarpa] >gi|222865203|gb|EEF02334.1| NAC domain protein, IPR003441 [Populus trichocarpa]
Unigene0060323	677	1.7953	1.60758	0.815261	1.00188	0.846549	0.343315	NAC domain protein [Medicago truncatula] >gi|358346862|ref|XP_003637483.1| NAC domain protein [Medicago truncatula] >gi|355503269|gb|AES84472.1| NAC domain protein [Medicago truncatula] >gi|355503418|gb|AES84621.1| NAC domain protein [Medicago truncatula]
Unigene0062350	330	1.13325	2.86781	2.8889	2.46645	2.31561	2.39468	MLO-like protein 1 [Vitis vinifera]
Unigene0062799	394	1.89834	2.52207	0.636746	1.0329	0.848518	0.825874	NAC domain protein, IPR003441 [Populus trichocarpa] >gi|222869779|gb|EEF06910.1| NAC domain protein, IPR003441 [Populus trichocarpa]
Unigene0063455	256	0.365209	0.554517	1.56799	1.41307	1.11936	0.544745	PREDICTED: MLO-like protein 1-like [Glycine max]
Unigene0063650	357	2.61886	2.51837	1.12438	1.01329	2.40804	0.781259	acidic cellulase [Citrus sinensis]
Unigene0064148	758	1.66512	1.62307	10.1278	10.3203	9.13604	8.95355	PREDICTED: NAC domain-containing protein 68 [Glycine max]
Unigene0064448	711	1.5122	0.998287	4.16366	3.3707	3.82882	3.72664	PREDICTED: similar to LOL3 (LSD ONE LIKE 3); caspase/ cysteine-type endopeptidase [Vitis vinifera]
Unigene0064632	577	6.40033	7.95481	0.434797	1.01878	0.910492	1.04732	Similar to anther-specific proline-rich protein APG [Arabidopsis thaliana]
Unigene0065301	1104	2.03247	2.27164	6.4992	5.40653	3.93669	4.21059	NAC domain protein, IPR003441 [Populus trichocarpa] >gi|222842592|gb|EEE80139.1| NAC domain protein, IPR003441 [Populus trichocarpa]
Unigene0065494	508	1.7484	0.931472	1.97542	1.78025	3.29051	3.47722	NAC domain protein, IPR003441 [Populus trichocarpa] >gi|222836121|gb|EEE74542.1| NAC domain protein, IPR003441 [Populus trichocarpa]
Unigene0065552	1127	4.93599	5.12235	1.2466	1.60491	1.44084	1.19615	PREDICTED: NAC domain-containing protein 69-like [Glycine max]
Unigene0067167	718	39.3245	44.3531	92.3147	94.593	88.4681	93.2288	autophagy-related protein 8 [Fagopyrum esculentum]
Unigene0067230	526	9.06496	9.44577	4.10181	3.43865	4.08588	4.77221	NAC domain protein, IPR003441 [Populus trichocarpa] >gi|222845808|gb|EEE83355.1| NAC domain protein, IPR003441 [Populus trichocarpa]
Unigene0067231	1172	8.65532	8.519	4.45244	2.97082	3.78979	4.08528	PREDICTED: NAC domain-containing protein 8-like [Glycine max]
Unigene0068093	762	5.58261	5.02995	4.60931	3.91654	3.25918	2.62316	MLO1 [Capsicum annuum]
Unigene0068722	856	1.36527	1.49253	4.45484	4.38448	13.8926	11.6755	NAC domain protein [Medicago truncatula] >gi|332739376|gb|AEE99077.1| NAC1 [Medicago truncatula] >gi|355485021|gb|AES66224.1| NAC domain protein [Medicago truncatula]
Unigene0068874	364	7.1918	6.75983	1.37845	1.11803	0.787244	1.53247	MLO-like protein 6 [Vitis vinifera]
Unigene0068951	1359	66.0095	63.3355	25.8816	27.0511	39.8523	36.1891	BAG-domain protein 1 / regulator of cell death [Medicago truncatula] >gi|355481357|gb|AES62560.1| BAG-domain protein 1 / regulator of cell death [Medicago truncatula]
Unigene0068952	588	71.9486	70.3344	28.3305	28.0691	45.8101	37.8678	BAG-domain protein 1 / regulator of cell death [Medicago truncatula] >gi|355481357|gb|AES62560.1| BAG-domain protein 1 / regulator of cell death [Medicago truncatula]
Unigene0070867	436	1.17939	1.41088	2.18655	2.28165	1.0954	1.06617	Baculoviral IAP repeat-containing protein 7-A [Medicago truncatula] >gi|355508904|gb|AES90046.1| Baculoviral IAP repeat-containing protein 7-A [Medicago truncatula]
Unigene0074666	245	1.14482	0.579414	1.02399	1.66108	0.001	0.189734	NAC domain protein, IPR003441 [Populus trichocarpa] >gi|222865203|gb|EEF02334.1| NAC domain protein, IPR003441 [Populus trichocarpa]
Unigene0075473	311	0.751555	1.06505	0.484009	0.726981	0.767837	0.149469	NAC domain protein, IPR003441 [Populus trichocarpa] >gi|222845545|gb|EEE83092.1| NAC domain protein, IPR003441 [Populus trichocarpa]
Unigene0075973	1246	44.6082	47.7365	46.793	50.1538	51.5158	47.7533	PREDICTED: protein NAP1-like [Glycine max]
Unigene0076114	1229	27.3482	27.6828	1.14314	1.28774	5.55704	5.59786	NAC domain protein, IPR003441 [Populus trichocarpa] >gi|224149083|ref|XP_002336754.1| NAC domain protein, IPR003441 [Populus trichocarpa] >gi|222836661|gb|EEE75054.1| NAC domain protein, IPR003441 [Populus trichocarpa] >gi|222845535|gb|EEE83082.1| NAC domain protein, IPR003441 [Populus trichocarpa]
Unigene0077055	1728	0.270525	0.219068	0.0290368	0.104672	0.276386	0.188307	ANAC076 [Zea mays] >gi|195614516|gb|ACG29088.1| ANAC076 [Zea mays] >gi|346991194|gb|AEO53059.1| secondary wall NAC transcription factor 7 [Zea mays]
Unigene0077359	1518	12.1948	12.6869	18.2457	19.1835	24.918	24.008	NAC domain protein NAC2 [Gossypium hirsutum] >gi|206584351|gb|ACI15348.1| NAC domain protein NAC2 [Gossypium hirsutum]
Unigene0078528	604	23.4508	23.1893	62.8026	60.266	90.2211	94.0473	NAC domain protein, IPR003441 [Populus trichocarpa] >gi|222845118|gb|EEE82665.1| NAC domain protein, IPR003441 [Populus trichocarpa]
Unigene0079499	972	11.4462	10.3206	3.45861	4.65208	3.83255	3.5868	PREDICTED: pirin-like protein-like [Glycine max]
Unigene0079764	1182	0.158195	0.120098	0.0848995	0.0382557	0.363651	0.196637	OTU-like cysteine protease family protein [Arabidopsis thaliana] >gi|186520008|ref|NP_001119168.1| OTU-like cysteine protease family protein [Arabidopsis thaliana] >gi|90093272|gb|ABD85149.1| At5g04250 [Arabidopsis thaliana] >gi|332003335|gb|AED90718.1| OTU-like cysteine protease family protein [Arabidopsis thaliana] >gi|332003336|gb|AED90719.1| OTU-like cysteine protease family protein [Arabidop…
Unigene0079764	1182	0.158195	0.120098	0.0848995	0.0382557	0.363651	0.196637	OTU-like cysteine protease family protein [Arabidopsis thaliana] >gi|186520008|ref|NP_001119168.1| OTU-like cysteine protease family protein [Arabidopsis thaliana] >gi|90093272|gb|ABD85149.1| At5g04250 [Arabidopsis thaliana] >gi|332003335|gb|AED90718.1| OTU-like cysteine protease family protein [Arabidopsis thaliana] >gi|332003336|gb|AED90719.1| OTU-like cysteine protease family protein [Arabidop…
Unigene0080465	1043	0.0448195	0.0907359	0.192428	0.21677	0.183162	0.267411	NADPH-dependent codeinone reductase [Papaver somniferum]
Unigene0080885	773	0.0604744	0.183643	0.001	0.116994	0.001	0.120271	PREDICTED: MLO-like protein 11-like [Glycine max]
Unigene0080960	1092	6.6353	6.10984	3.26233	3.06424	3.0615	3.57576	PREDICTED: MLO-like protein 4-like [Glycine max]
Unigene0081285	371	3.15005	3.82632	1.2172	0.975056	1.93098	1.12767	NAC transcription factor [Hordeum vulgare subsp. vulgare]
Unigene0081347	1861	5.09919	5.89896	7.19876	6.53611	12.5494	11.4651	NAC domain protein NAC2 [Gossypium hirsutum] >gi|206584351|gb|ACI15348.1| NAC domain protein NAC2 [Gossypium hirsutum]
Note:About 6 cm length of branches with new flushes were cut off from the trees and immediately placed in water or solutions containing 40 µM MV or 0.5 mM SNP. All the cuttings were placed in a growth chamber at 20℃. After 0 h, 5 h and 10 h, the third and the fourth rudimentary leaves were sampled for RNA sequencing. Pairwise comparison was performed using 0 h as the control, and 5 h, or 10 h as …
